# Supplementary material for: Newly Discovered Alleles of the Tomato Antiflorigen Gene SELF PRUNING Provide a Range of Plant Compactness and Yield
Source: Int J Mol Sci. 2022 Jun 28;23(13):7149. doi: 10.3390/ijms23137149 (PMC9266710; doi:10.3390/ijms23137149)
Supplement: Supplementary file 1 [file ijms-23-07149-s001.zip]

Archive with 9 entries (6 files):
- Supplementary material/
- Supplementary material/._Kang et al Suplementary materials.pdf
- Supplementary material/._Supplementary Tables 0416.xlsx
- Supplementary material/Kang et al Suplementary materials.pdf
- Supplementary material/Supplementary Tables 0416.xlsx
- __MACOSX/
- __MACOSX/Supplementary material/
- __MACOSX/Supplementary material/._Kang et al Suplementary materials.pdf
- __MACOSX/Supplementary material/._Supplementary Tables 0416.xlsx
